# Supplementary material for: Biallelic PRMT7 pathogenic variants are associated with a recognizable syndromic neurodevelopmental disorder with short stature, obesity, and craniofacial and digital abnormalities
Source: Genet Med. 2023 Jan;25(1):135–42. doi: 10.1016/j.gim.2022.09.016 (PMC10620944; doi:10.1016/j.gim.2022.09.016)
Supplement: Supplementary Table S1 [file mmc1.xlsx]

## Sheet: Sheet1
	Patient ID in project	HPO terms	Patient 1	Patient 2	Patient 3	Patient 4	Patient 5	Patient 6	Patient 7	Patient 8	Patient 9	Patient 10	Patient 11	Patient 12	Patient 13	Patient 14	Patient 15	Patient 16	Patient 17	Patient 18	Patient 19	Patient 20	Patient 21	Patient 22	Patient 23	Patient 24	Patient 25	Patient 26	Patient 27	Patient 28	Patient 29	Patient 30	Patient 31	Patient 32	Patient 33	Patient 34	Patient 35	Patient 36	Patient 37	Patient 38	Patient 39	Patient 40	Patient 41	Patient 42	Patient 43	Patient 44	Patient 45	Patient 46	Patient 47
General information	Family		1	1	2	3	4	5	5	6	7	8	9	10	11	12	13	14	15	15	16	17	18	18	19	20	21	22		23	24	25	26	27	27	27	28	29	30	31	31	32	32	33	33	33	34	35	36
	Group		Novel	Novel	Novel	Novel	Novel	Novel	Novel	Novel	Novel	Novel	Novel	Novel	Novel	Novel	Novel	Novel	Novel	Novel	Novel	Novel	Novel	Novel	Novel	Novel	Novel	Novel	Novel	Novel	Novel	Novel	Novel	Novel	Novel	Novel	Novel	Novel	Follow-up from literature	Follow-up from literature	Follow-up from literature	Follow-up from literature	Follow-up from literature	Follow-up from literature	Follow-up from literature	Follow-up from literature	Follow-up from literature	Follow-up from literature	Follow-up from literature
	Literature reference		none	none	none	none	none	none	none	none	none	none	none	none	none	none	none	none	none	none	none	none	none	none	none	none	none	none	none	none	none	none	none	none	none	none	none	none	Agolini	Agolini	Agolini	Akawi	Akawi	Akawi	Akawi	Akawi	Valenzuela	Akawi	Poquerusse
	Gender		Male	Female	Female	Female	Male	Female	Male	Female	Male	Female	Male	Male	Male	Male	Female	Female	Male	Female	Female	Female	Male	Female	Female	Male	Female	Male	Female	Male	male	male	male	Female	Male	Female	Female	F	Male	Male	Female	Female	Female	Female	Female	Female	Female	Female	Male
	Ethnicity		Persian	Persian	Bangladeshi	Arab (Sudanese)	Hispanic	Swiss	Swiss	Latina	French/Italian	white	Mixed: N Europ/Mayan/Spanish/African	Hispanic	white	Iraqi	n/a	n/a	Arab	Arab	n/a	kurdish	Afghanistan	Afghanistan	white (Canadian/Russian)	white	Iranian	Iranian	Iranian	Iranian	Iraqi Jewish/Ashkenazi	european, austrian	white	Arab	Arab	Arab	Arab	Netherlands	white	Tunisian	Tunisian	Mixed race	Mixed race	White British	White British	White British	white	n/a	Middle Eastern
	Consanguinity		+	+	-	+	-	n/a	n/a	+	+	-	-	-	-	+	+	-	+	+	-	+	+	+	-	-	+	+	+	-	-	-	-	-	-	-	+	-	+	+	+	n/a	n/a	-	-	-	-	n/a	+
	cDNA change		c.82C>T	c.82C>T	c.2008delT	c.280G>A	c.391+5G>C/ c.374A>G	c.675_678delCTGT; c.1000dup	c.675_678delCTGT; c.1000dup	c.322G>T	c.1056-1G>T	c.1056-1G>T, c.820C>T	c. 747-6C>G; c.1711T>C	c.322G>T	c.874delA; deletion of exons 5-6	c.1105C>T	c.1713C>A; c.1812-2A>G	c.233dup ; 16q22.1(68,305,593-68,513,886)x1	c. 190C>T	c. 190C>T	c.237_239delAAT; c.1056-1 G>T	c.1413+2T>G	c.820C>T	c.820C>T	c.51G>A; c.1324-1G>C	c.148C>T; c.1056-1G>T	c.82C>T	c.82C>T	c.82C>T	c.493C>T; c.1909-1G>A	c.1678G>A ; c.1915T>C	c.820C>T	c.104dup; c.1000dup	c.1909-1G>T; c.1780_1781del	c.1909-1G>T; c.1780_1781del	c.1909-1G>T; c.1780_1781del	c.1228G>A	c.678_679del c.1229A>C	c.322G>T	c.1490 G>A	c.1490 G>A	c.1276-1G>A ; c.1480T>C	c.1276-1G>A ; c.1480T>C	c.95G>C; c. 1056-1G>T	c.95G>C; c. 1056-1G>T	c.95G>C; c. 1056-1G>T	c.431_432 del: c.1239_1246dupGCTCTCCG	c.95G>C; c.1159A>G;	c.1097 G > A
	Protein change		p.Gln28Ter	p.Gln28Ter	p.Tyr670MetfsTer27	p.Glu94Lys	-/p.Glu125Gly	p.Cys226ThrfsTer4; p.Tyr334LeufsTer8	p.Cys226ThrfsTer4; p.Tyr334LeufsTer8	p.Glu108Ter	-	- ; p.Arg274Ter	- ; p.Cys571Arg	p.Glu108Ter	p.Ile292SerfsTer45	p.Gln369Ter	p.Cys671Ter; -	p.Leu78PhefsTer24; -	p.Gln64Ter	p.Gln64Ter	p.Met81del; -	-	p.Arg274ter	p.Arg274ter	p.Trp17Ter	p.Gln50Ter	p.Gln28Ter	p.Gln28Ter	p.Gln28Ter	p.His165Tyr; -	p.Glu560Lys;p.Cys639Arg	p.Arg274ter	p.Tyr35Ter ; p.Tyr334LeufsTer8)	p.(?); p.(Leu594Valfs*197)	p.(?); p.(Leu594Valfs*197)	p.(?); p.(Leu594Valfs*197)	p.Asp410Asn	p.(Cys226*); p.(Asp410Ala)	p.Glu108Ter	p.Arg497Gln	p.Arg497Gln	- ; p.(Trp494Arg)	- ; p.(Trp494Arg)	p.Arg32Thr; -	p.Arg32Thr; -	p.Arg32Thr; -	p.Glu144ValfsTer3; p.Val416GlyfsTer27	p.Arg32Thr; p.Arg387Gly	p.Cys366Tyr
Growth and development	IUGR	HP:0001511	-	-	+	-	+	-	n/a	n/a	n/a	+	n/a	-	-	n/a	-	+	-	-	n/a	+	n/a	n/a	-	+	-	-	-	+	-	+	+	n/a	n/a	n/a	n/a	-	+	-	-	n/a	n/a	n/a	n/a	n/a	+	n/a	n/a
	Small for gestational age	HP:0001518	-	-	+	-	+	-	-	+	-	+	-	+	-	-	+	n/a	-	-	n/a	+	-	n/a	n/a	+	+	-	-	+	-	+	+	n/a	n/a	n/a	n/a	-	+	-	-	+	n/a	-	-	-	+	-	n/a
	Short length at birth		-	-	n/a	n/a	n/a	+	-	+	-	+	n/a	+	-	n/a	-	n/a	n/a	n/a	n/a	-	-	n/a	n/a	-	-	n/a	n/a	n/a	+	+	+	n/a	n/a	n/a	+	-	+	-	-	n/a	n/a	n/a	n/a	n/a	+	n/a	n/a
	Feeding difficulties	HP:0008872	-	-	+	+	+	-	-	-	n/a	+	-	+	-	-	+	n/a	+	+	n/a	n/a	n/a	n/a	n/a	-	-	-	-	+	-	+	-	+	n/a	n/a	+	-	+	-	-	n/a	n/a	-	+	-	n/a	n/a	n/a
	Failure to thrive	HP:0001508	-	-	+	-	n/a	+	+	-	n/a	+	-	+	-	+	+	+	-	-	+	n/a	n/a	n/a	n/a	-	-	-	-	-	+	+	+	+	n/a	n/a	n/a	-	+	-	-	n/a	n/a	-	+	+	n/a	n/a	n/a
	Short stature	HP:0004322	+	+	-	-	+	+	+	+	+	+	+	+	+	+	+	n/a	+	+	+	+	-	+	+	-	n/a	+	n/a	+	+	-	-	+	+	n/a	+	+	+	-	+	+	+	+	-	+	-	+	+
	Overweight + Obesity ++	HP:0025502 HP:0001513	-	-	++	-	-	++	-	++	++	-	++	++	++	-	+	n/a	++	++	n/a	+	-	-	-	n/a	-	+	n/a	+	-	-	++	-	++	++	-	++	-	++	++	++	++	++	++	-	-	-	++
	Microcephaly at birth	HP:0011451	-	-	n/a	n/a	n/a	-	-	n/a	+	+	n/a	-	-	n/a	-	n/a	n/a	n/a	n/a	-	-	n/a	n/a	+	-	n/a	n/a	n/a	-	n/a	-	n/a	n/a	n/a	+	-	+	-	-	n/a	n/a	n/a	n/a	n/a	-	n/a	n/a
	Microcephaly at last evaluation	HP:0000252	-	-	+	-	+	-	-	-	-	+	-	-	-	-	+	n/a	-	-	+	+	-	+	n/a	+	+	-	n/a	+	-	-	-	+	n/a	n/a	+	-	-	-	-	n/a	n/a	-	+	+	-	+	+
Dysmorphology	Abnormal skull morphology	HP:0000929	+	+	+	-	-	+	-	-	-	-	-	-	-	n/a	-	n/a	-	-	n/a	n/a	n/a	-	-	-	-	-	-	+	+	-	+	+	+	+	n/a	+	-	-	-	-	n/a	-	-	-	-	n/a	n/a
	Abnormality of the face	HP:0000271	+	+	+	+	+	+	+	+	+	+	+	+	+	+	+	+	+	+	+	+	+	+	+	+	n/a	+	n/a	+	-	+	+	+	+	+	+	+	+	+	n/a	+	n/a	+	+	+	n/a	n/a	+
	Abnormality of the orbital region	HP:0000315	+	+	+	+	+	+	+	+	+	+	+	+	+	+	+	+	+	+	+	+	+	+	+	+	-	n/a	n/a	+	+	+	+	+	+	+	+	+	+	+	+	n/a	n/a	+	+	+	+	n/a	+
	Abnormal nasal morphology	HP:0005105	+	+	+	+	+	+	+	+	+	+	+	+	+	n/a	+	+	+	+	+	+	+	+	+	+	-	n/a	n/a	+	+	+	+	+	+	+	n/a	+	+	+	+	+	n/a	+	+	n/a	+	+	+
	Abnormal oral morphology	HP:0031816	+	+	+	+	+	+	+	+	-	+	+	+	+	+	+	+	+	+	+	+	+	+	+	+	+	n/a	n/a	+	+	+	+	+	+	+	n/a	+	+	+	+	n/a	n/a	+	n/a	n/a	+	+	+
	Abnormality of the neck	HP:0000464	+	+	n/a	+	+	+	+	+	+	+	-	+	+	n/a	+	n/a	+	+	n/a	n/a	+	+	n/a	n/a	-	n/a	n/a	n/a	-	+	n/a	n/a	n/a	n/a	n/a	+	+	+	+	n/a	n/a	+	+	n/a	n/a	+	+
	Abnormality of the hand	HP:0001155	+	+	+	+	+	+	+	+	+	+	+	+	+	n/a	+	+	+	+	+	n/a	+	+	n/a	n/a	+	n/a	n/a	+	+	+	+	n/a	n/a	n/a	+	+	+	+	+	+	n/a	+	+	+	+	+	+
	Abnormal foot morphology	HP:0001760	+	+	n/a	n/a	+	+	+	+	n/a	+	-	+	+	-	+	+	n/a	n/a	n/a	+	+	+	+	n/a	+	n/a	+	+	+	n/a	+	n/a	n/a	n/a	n/a	+	+	n/a	n/a	n/a	n/a	+	+	n/a	n/a	+	+
Neurological assessment	Global developmental delay	HP:0001263	+	+	+	+	+	+	+	+	+	+	+	+	+	+	+	+	+	+	+	+	+	+	+	+	+	+	+	+	+	n/a	+	+	+	n/a	+	+	+	+	+	+	+	+	+	+	+	+	+
	Degree of intellectual disability	HP:0001249	Severe	Severe	Moderate	Severe	Severe	Moderate	Moderate	n/a	n/a	Moderate	Mild	n/a	n/a	n/a	n/a	Severe	Mild	Moderate	n/a	n/a	Severe	Severe	Moderate	Severe	n/a	n/a	n/a	n/a	n/a	n/a	Moderate	Moderate	Moderate	n/a	n/a	Moderate	Severe	Severe	Moderate	Mild	Mild	Mild	Mild	Mild	n/a	Mild	Severe
	Seizure	HP:0001250	+	+	+	+	+	+	-	-	-	-	+	n/a	+	-	-	n/a	-	-	n/a	n/a	+	+	+	+	+	+	+	+	-	-	-	+	n/a	n/a	n/a	+	+	+	+	-	+	+	+	+	-	-	+
	Hypotonia	HP:0001252	-	-	+	+	n/a	+	+	+	+	+	+	+	+	+	+	+	+	+	+	+	+	+	n/a	+	+	+	+	+	-	+	+	n/a	n/a	n/a	n/a	-	+	+	+	n/a	n/a	+	+	+	+	+	-
	Abnormality of brain morphology	HP:0012443	Slightly enlarged lateral ventricles	Slightly enlarged lateral ventricles	Possible ischemic damage of head of caudate nucleus	mild dilation of left temporal cistern	cavum septum pellucidum. FLAIR hyperintensity within convexity sulci (maybe due to anesthesia)	enlarged ventricles, asymmetry of occipital lobes	n/a	-	-	mild prominence of lateral and third ventricles, mild decrease in cerebral volume,	mild frontal lobe atrophy? Uncorroborated data	5 mm cystic appearing structure between the anterior and posterior lobes of the pituitary, pars intermedia cyst, otherwise unremarkable	enlarged cisterna magna	-	-	n/a	-	-	-	n/a	Arnold-Chiari malformation, hydrocephalus	-	progressively extensive, confluent T2flair signal hyperintensity within the periventricular and subcortical white matter	periventricular leukomalacy	thin corpus callosum	n/a	n/a	narrowing of the fourth ventricle in the AP dimension. Findings may reflect a cerebellar-posterior fossa size mismatch, mild supratentorial hydrocephalus, slight proportional elongation of the supraocciput without stenosis of the faramen magnum	n/a	n/a	n/a	Broadened gyri, small posterior staphyloma left eye globe.	n/a	n/a	Brain Ultrasound: Premature gyral pattern indicates patient's prematurity.	-	mild enlargement of the lateral ventricles (more on the right) and third ventricle	left cerebellopontine angle lipoma	-	mild atrophy with compensatory ventricular dilation. Multiple small foci of subcortical and periventricular high signal changes consistent with cerebral ischeamia.	n/a	n/a	asymmetrical extension of the cystenra magna around the left cerebellar hemisphere. Otherwise normal	-	-	-	small focus of established gliosis in the right parieto-occipital region (prior hemorrhage). Generalized parenchimal atrophy
Other systems	Abnormality of the eye	HP:0000478	-	-	-	n/a	-	+	+	+	-	+	+	n/a	+	-	+	+	+	+	+	+	-	-	n/a	+	+	n/a	n/a	+	+	+	+	+	+	n/a	n/a	-	+	-	+	n/a	+	+	+	+	-	+	-
	Hearing impairment	HP:0000365	-	-	n/a	-	n/a	+	+	-	-	+	-	+	-	-	-	n/a	-	-	-	n/a	-	-	-	-	-	+	+	-	-	-	-	n/a	+	n/a	n/a	-	-	-	+	n/a	n/a	-	+	n/a	+	+	-
	Abnormality of the endocrine system	HP:0000818	-	-	n/a	n/a	+	-	-	-	n/a	-	-	n/a	-	n/a	-	n/a	-	-	n/a	n/a	-	-	n/a	n/a	n/a	n/a	n/a	n/a	-	-	n/a	n/a	n/a	n/a	n/a	n/a	-	-	+	+	+	-	n/a	n/a	n/a	+	n/a
	Abnormality of the genitourinary system	HP:0000119	-	-	n/a	n/a	n/a	+	n/a	+	n/a	-	+	-	+	-	-	n/a	+	-	n/a	n/a	+	-	n/a	+	+	+	-	n/a	-	+	+	n/a	n/a	n/a	n/a	+	-	+	-	+	n/a	-	n/a	-	n/a	n/a	+
	Abnormality of the respiratory system	HP:0002086	-	-	n/a	+	n/a	-	-	-	+	-	-	-	+	-	+	n/a	-	-	n/a	+	-	-	n/a	-	-	n/a	n/a	-	-	+	-	-	n/a	n/a	n/a	-	+	-	-	n/a	n/a	n/a	n/a	n/a	n/a	n/a	n/a
			Unknown	Unknown	Unknown	Research lab	Clinical lab	Unknown	Unknown	Clinical lab	Clinical lab	Clinical lab	Clinical lab	Clinical lab	Clinical lab	Unknown	Clinical lab	Clinical lab	Research lab	Research lab	Clinical lab	Clinical lab	Clinical lab	Clinical lab	Clinical lab	Clinical lab	Clinical lab	Clinical lab	Clinical lab	Clinical lab	Clinical lab	Clinical lab	Clinical lab	Clinical lab	Clinical lab	Clinical lab	Clinical lab	Clinical lab	Clinical lab	Research lab	Research lab	Unknown	Unknown	Research lab	Research lab	Research lab	Clinical lab	Unknown	Research lab
	Enlarged ventricles	HP:0006956	6
	Enlarged cisterna magna	HP:0002280	2
	Parenchimal atrophy	HP:0012444	4
	White matter abnormalities	HP:0002500	4
	Abnormal corpus callosum morphology	HP:0001273	2
[truncated: 11 more columns]
