# Supplementary material for: Biallelic PRMT7 pathogenic variants are associated with a recognizable syndromic neurodevelopmental disorder with short stature, obesity, and craniofacial and digital abnormalities
Source: Genet Med. 2023 Jan;25(1):135–42. doi: 10.1016/j.gim.2022.09.016 (PMC10620944; doi:10.1016/j.gim.2022.09.016)
Supplement: Supplementary Table S2 [file mmc2.xlsx]

## Sheet: Dysmorphology
Dysmorphic Feature	Matched HPO Term	Patient 1	Patient 2	Patient 3	Patient 4	Patient 5	Patient 6	Patient 7	Patient 8	Patient 9	Patient 10	Patient 11	Patient 12	Patient 13	Patient 14	Patient 15	Patient 16	Patient 17	Patient 18	Patient 19	Patient 20	Patient 21	Patient 22	Patient 23	Patient 24	Patient 25	Patient 26	Patient 27	Patient 28	Patient 29	Patient 30	Patient 31	Patient 32	Patient 33	Patient 34	Patient 35	Patient 36	Patient 37	Patient 38	Patient 39	Patient 40	Patient 41	Patient 42	Patient 43	Patient 44	Patient 45	Patient 46	Patient 47	Patient 48
Head																																										n/a
Brachycephaly	HP:0000248			+			+																						+													n/a
Dolichocephaly	HP:0000268	+	+																																							n/a
Microcephaly	HP:0000252					+				+	+					+										+												+				n/a					+	+
Scalp Hair
Hairline, high anterior	HP:0009890				+	+					+													+	+		+	+			+		+		+	+		+		+	+	n/a
Scalp hair, sparse	HP:0002209										+															+			+		+							+			+	n/a				+
Face
Face, coarse	HP:0000280	+	+							+			+				+									+	+		+					+								n/a
Forehead
Frontal bossing	HP:0002007						+		+		+					+									+						+							+	+	+		n/a
Forehead, high	HP:0000348				+	+					+			+										+	+				+		+				+			+		+		n/a
Forehead, narrow	HP:0000341					+				+	+	+	+				+	+	+			+	+	+	+	+			+			+	+	+	+	+		+	+		+	n/a	+	+		+		+	+
Supraorbital ridges, prominent	HP:0000336	+	+	+	+	+	+	+	+			+	+				+	+	+				+	+	+	+						+		+	+				+	+	+	n/a	+	+		+		+
Maxilla and Midface
Midface hypoplasia Malar flattening	HP:0011800 HP:0000272	+		+		+	+		+	+	+			+		+	+	+	+				+	+	+						+	+				+					+	n/a	+			+
Mandible
Prognathism	HP:0000303	+	+	+	+	+	+		+	+	+	+	+		+		+	+	+	+		+		+		+	+				+							+	+	+		n/a	+	+	+	+		+	+
Micrognathia	HP:0000347							+																	+																	n/a
Retrognathia	HP:0000278											+				+									+						+											n/a							+
Chin
Chin, broad	HP:0011822	+	+	+	+	+		+		+				+		+		+	+			+	+	+	+	+	+				+		+	+	+	+						n/a
Chin, tall	HP:0400000	+	+	+	+	+	+		+	+	+	+	+		+		+	+	+	+		+		+		+	+				+	+						+	+	+			+	+	+	+		+	+
Periorbital Region
Epicanthus	HP:0000286				+				+		+	+				+						+	+							+	+		+									n/a
Eyes, widely spaced	HP:0000316	+				+	+	+		+			+	+						+	+									+	+	+						+			+	n/a	+			+	+
Deeply set eyes	HP:0000490					+	+	+						+	+	+		+	+					+							+					+		+	+	+		n/a	+			+		+	+
Eyebrow, highly arched	HP:0002553	+	+										+														+															n/a							+
Eyebrow, low-set							+		+	+								+	+						+								+	+								n/a				+
Eyebrow, horizontal	HP:0011228						+		+	+								+	+			+			+				+				+	+								n/a				+
Eyebrow, interrupted				+																																						n/a
Eyebrow, sparse	HP:0045075						+	+	+	+			+				+	+				+	+	+		+					+	+		+		+		+				n/a	+	+	+			+	+
Eyebrow, thick	HP:0000574		+																								+															n/a
Palpebral fissure, downslanted	HP:0000494																					+																				n/a
Palpebral fissure, long	HP:0000637																								+										+							n/a						+	+
Palpebral fissure, upslanted	HP:0000582			+	+		+	+	+			+	+						+						+		+		+				+	+	+			+		+		n/a	+				+	+
Palpebral fissure, short	HP:0012745			+		+	+	+	+					+				+	+							+					+											n/a				+
Proptosis	HP:0000520		+																															+								n/a
Ptosis	HP:0000508													+																		+										n/a	+	+	+			+	+
Synophrys	HP:0000664		+									+										+					+															n/a				+
Nose
Ala nasi, flared	HP:0000454	+	+												-																											n/a
Columella, low hanging	HP:0009765	+	+					+							-															+												n/a
Columella, short	HP:0002000				+					+	+		+		-							+									+	+		+		+					+	n/a				+
Naris, narrow	HP:0009933						+								-										+				+		+	+				+						n/a					+
Naris, notched	HP:0003191						+								-																	+										n/a
Anteverted nares	HP:0000463				+		+	+			+	+			-			+	+	+	+			+	+				+			+			+	+		+	+	+			+
Nasal bridge, depressed	HP:0005280				+		+			+	+				-			+	+	+			+		+						+		+	+		+		+			+	n/a	+			+		+	+
Nasal bridge, narrow	HP:0000446														-									+																		n/a							+
Nasal bridge, prominent	HP:0000426														-		+									+						+										n/a							+
Nasal bridge, wide	HP:0000431					+		+					+	+	-	+		+	+				+								+	+				+					+	n/a	+			+	+
Nasal tip, broad	HP:0000455					+	+		+	+		+	+	+	-	+		+	+			+	+		+	+					+	+	+	+	+	+				+		n/a	+	+	+		+	+
Nose, prominent	HP:0000448	+	+				+	+							-																								+	+		n/a
Nose, short	HP:0003196			+	+		+	+	+	+	+				-		+				+				+					+	+	+		+							+	n/a	+			+
Philtrum
Philtrum, long	HP:0000343									+	+	+	+			+			+	+		+	+	+	+				+		+	+						+	+			n/a	+	+	+	+
Philtrum, short	HP:0000322	+	+			+	+	+	+						+		+										+								+				+			n/a
Philtrum, smooth	HP:0000319										+								+					+		+			+							+						n/a	+	+
Philtrum, deep	HP:0002002						+																						+													n/a
Lips
Vermilion, lower lip, everted	HP:0000232			+		+	+						-		-			+					+	+									+	+	+				+	+		n/a				+		+
Vermilion, lower lip, thick	HP:0000179			+	+	+	+						-		-			+					+	+									+		+				+	+	+	n/a				+		+	+
Vemilion, upper lip, tented	HP:0010804		+	+		+	+						-		-		+																	+							+	n/a
Vermilion, upper lip, thick	HP:0000215		+	+		+							-		-																	+		+					+		+	n/a
Vermilion, upper lip, thin	HP:0000219	+						+	+		+	+	-		+	+	+	+	+		+	+	+	+	+				+		+				+	+		+				n/a	+			+
Mouth
Mouth, downturned corners of	HP:0002714								+				+							+									+													n/a
Mouth, narrow	HP:0000160						+																																			n/a			+	+
Mouth, wide	HP:0000154	+	+												+											+																n/a
Oral cavity
High palate	HP:0000218						+	+						+	-	+		+	+	+				+																								+
Central incisor, prominent	HP:0000675			+	+										-										+	+						+			+							n/a	+					+
Hands																															NA
Camptodactyly of finger	HP:0100490					+									-																		NA	NA	NA							n/a
Clinodactyly	HP:0030084						+	+									+									+							NA	NA	NA
Syndactyly/ webbing of the fingers	HP:0001159															+	+									+							NA	NA	NA
Finger, radial deviation of	HP:0009466	+													-																		NA	NA	NA							n/a
Finger, short	HP:0009381	+	+	+		+	+	+	+	+	+	+	+	+	-	+		+	+	+		+	+	+	+	+				+			NA	NA	NA			+	+	+	+	n/a		+	+		+	+	+
Finger, tapered	HP:0001182		+	+											-			+							+				+	+			NA	NA	NA	+			+	+		n/a		+
Hallux, valgus	HP:0001822					+									-		+									+							NA	NA	NA	+						n/a
Metacarpal, short	HP:0010049											+			-	+																	NA	NA	NA	+			+	+		+		+	+	+	+	+
Metatarsal, short	HP:0010743	+	+			+	+	+					+	+	-	+	+					+		+		+						+	NA	NA	NA							n/a		+	+	+	+	+	+
Pes cavus	HP:0001761														-									+									NA	NA	NA							n/a
Thumb, broad	HP:0011304	+		+		+	+		+		+		+		-										+		+					+	NA	NA	NA	+			+	+		n/a						+
Thumb, short	HP:0009778						+								-										+								NA	NA	NA				+	+		n/a		+	+			+
Toes, overlapping	HP:0001845	+	+			+					+				-																	+	NA	NA	NA							n/a
Toe, short	HP:0001831						+	+							-							+	+			+						+	NA	NA	NA			+				n/a		+	+	+	+	+
Nails
Nail, narrow	HP:0011313						+																							+			NA	NA	NA							n/a
Nail, short	HP:0001799								+													+		+		+							NA	NA	NA							n/a
Blue: as reported in the filled form
Black: as reported by geneticist expert in dysmorphology (M.S.)
[truncated: 4 more columns]

## Sheet: Sheet5
Dolichocephaly	HP:0000268	2		Eyebrow, interrupted		1		Ala nasi, flared	HP:0000454	2		Mouth, narrow	HP:0000160	3		Camptodactyly of finger	HP:0100490	1
Philtrum, deep	HP:0002002	2		Palpebral fissure, downslanted	HP:0000494	1		Naris, notched	HP:0003191	2		Mouth, downturned corners of	HP:0002714	4		Finger, radial deviation of	HP:0009466	1
Brachycephaly	HP:0000248	3		Eyebrow, thick	HP:0000574	2		Nasal bridge, narrow	HP:0000446	2		Mouth, wide	HP:0000154	4		Pes cavus	HP:0001761	1
Micrognathia	HP:0000347	3		Proptosis	HP:0000520	2		Columella, low hanging	HP:0009765	4		Vemilion, upper lip, tented	HP:0010804	7		Nail, narrow	HP:0011313	2
Retrognathia	HP:0000278	6		Palpebral fissure, long	HP:0000637	4		Nasal bridge, prominent	HP:0000426	4		Vermilion, upper lip, thick	HP:0000215	8		Clinodactyly	HP:0030084	4
Scalp hair, sparse	HP:0002209	7		Eyebrow, highly arched	HP:0002553	5		Nose, prominent	HP:0000448	6		Central incisor, prominent	HP:0000675	8		Syndactyly/ webbing of the fingers	HP:0001159	4
Philtrum, smooth	HP:0000319	7		Synophrys	HP:0000664	5		Naris, narrow	HP:0009933	7		High palate	HP:0000218	10		Hallux, valgus	HP:0001822	4
Microcephaly	HP:0000252	9		Ptosis	HP:0000508	8		Columella, short	HP:0002000	12		Vermilion, lower lip, everted	HP:0000232	13		Toes, overlapping	HP:0001845	5
Face, coarse	HP:0000280	9		Eyebrow, low-set		9		Nasal bridge, wide	HP:0000431	16		Vermilion, lower lip, thick	HP:0000179	16		Nail, short	HP:0001799	5
Frontal bossing	HP:0002007	9		Epicanthus	HP:0000286	10		Nose, short	HP:0003196	18		Vermilion, upper lip, thin	HP:0000219	22		Thumb, short	HP:0009778	8
Hairline, high anterior	HP:0009890	10		Eyebrow, horizontal	HP:0011228	11		Anteverted nares	HP:0000463	20						Finger, tapered	HP:0001182	10
Forehead, high	HP:0000348	10		Palpebral fissure, short	HP:0012745	12		Nasal bridge, depressed	HP:0005280	21						Metacarpal, short	HP:0010049	11
Philtrum, short	HP:0000322	10		Eyes, widely spaced	HP:0000316	18		Nasal tip, broad	HP:0000455	27						Toe, short	HP:0001831	12
Midface hypoplasia Malar flattening	HP:0011800 HP:0000272	18		Deeply set eyes	HP:0000490	19										Thumb, broad	HP:0011304	15
Chin, broad	HP:0011822	18		Palpebral fissure, upslanted	HP:0000582	20										Metatarsal, short	HP:0010743	19
Philtrum, long	HP:0000343	19		Eyebrow, sparse	HP:0045075	22										Finger, short	HP:0009381	33
Forehead, narrow	HP:0000341	22
Supraorbital ridges, prominent	HP:0000336	24
Prognathism	HP:0000303	30
				Eyebrow, interrupted		1		Ala nasi, flared	HP:0000454	2		Mouth, narrow	HP:0000160	3		Camptodactyly of finger	HP:0100490	1
				Palpebral fissure, downslanted	HP:0000494	1		Naris, notched	HP:0003191	2		Mouth, downturned corners of	HP:0002714	4		Finger, radial deviation of	HP:0009466	1
				Eyebrow, thick	HP:0000574	2		Nasal bridge, narrow	HP:0000446	2		Mouth, wide	HP:0000154	4		Pes cavus	HP:0001761	1
				Proptosis	HP:0000520	2		Columella, low hanging	HP:0009765	4		Vemilion, upper lip, tented	HP:0010804	7		Nail, narrow	HP:0011313	2
				Palpebral fissure, long	HP:0000637	4		Nasal bridge, prominent	HP:0000426	4		Vermilion, upper lip, thick	HP:0000215	8		Clinodactyly	HP:0030084	4
				Eyebrow, highly arched	HP:0002553	5		Nose, prominent	HP:0000448	6		Central incisor, prominent	HP:0000675	8		Syndactyly/ webbing of the fingers	HP:0001159	4
				Synophrys	HP:0000664	5		Naris, narrow	HP:0009933	7		High palate	HP:0000218	10		Hallux, valgus	HP:0001822	4
				Ptosis	HP:0000508	8		Columella, short	HP:0002000	12		Vermilion, lower lip, everted	HP:0000232	13		Toes, overlapping	HP:0001845	5
				Eyebrow, low-set		9		Nasal bridge, wide	HP:0000431	16		Vermilion, lower lip, thick	HP:0000179	16		Nail, short	HP:0001799	5
				Epicanthus	HP:0000286	10		Nose, short	HP:0003196	18		Vermilion, upper lip, thin	HP:0000219	22		Thumb, short	HP:0009778	8
				Eyebrow, horizontal	HP:0011228	11		Anteverted nares	HP:0000463	20						Finger, tapered	HP:0001182	10
				Palpebral fissure, short	HP:0012745	12		Nasal bridge, depressed	HP:0005280	21						Metacarpal, short	HP:0010049	11
				Eyes, widely spaced	HP:0000316	18		Nasal tip, broad	HP:0000455	27						Toe, short	HP:0001831	12
				Deeply set eyes	HP:0000490	19										Thumb, broad	HP:0011304	15
				Palpebral fissure, upslanted	HP:0000582	20										Metatarsal, short	HP:0010743	19
				Eyebrow, sparse	HP:0045075	22										Finger, short	HP:0009381	33

## Sheet: Sheet1
Dolichocephaly	HP:0000268	2
Micrognathia	HP:0000347	2
Philtrum, deep	HP:0002002	2
Brachycephaly	HP:0000248	3
Retrognathia	HP:0000278	6
Scalp hair, sparse	HP:0002209	7
Philtrum, smooth	HP:0000319	8
Microcephaly	HP:0000252	9
Frontal bossing	HP:0002007	10
Forehead, high	HP:0000348	11
Philtrum, short	HP:0000322	11
Hairline, high anterior	HP:0009890	14
Midface hypoplasia Malar flattening	HP:0011800 HP:0000272	21
Philtrum, long	HP:0000343	21
Chin, broad	HP:0011822	23
Forehead, narrow	HP:0000341	28
Supraorbital ridges, prominent	HP:0000336	28
Chin, tall	HP:0400000	30
Prognathism	HP:0000303	30
Dolichocephaly	HP:0000268	2
Micrognathia	HP:0000347	2
Philtrum, deep	HP:0002002	2
Brachycephaly	HP:0000248	3
Retrognathia	HP:0000278	6
Scalp hair, sparse	HP:0002209	7
Philtrum, smooth	HP:0000319	8
Microcephaly	HP:0000252	9
Frontal bossing	HP:0002007	10
Forehead, high	HP:0000348	11
Philtrum, short	HP:0000322	11
Hairline, high anterior	HP:0009890	14
Midface hypoplasia Malar flattening	HP:0011800 HP:0000272	21
Philtrum, long	HP:0000343	21
Chin, broad	HP:0011822	23
Forehead, narrow	HP:0000341	28
Supraorbital ridges, prominent	HP:0000336	28
Chin, tall	HP:0400000	30
Prognatism		30
