# Supplementary material for: Biallelic PRMT7 pathogenic variants are associated with a recognizable syndromic neurodevelopmental disorder with short stature, obesity, and craniofacial and digital abnormalities
Source: Genet Med. 2023 Jan;25(1):135–42. doi: 10.1016/j.gim.2022.09.016 (PMC10620944; doi:10.1016/j.gim.2022.09.016)
Supplement: Supplementary Table S3 [file mmc3.xlsx]

## Sheet: Sheet3
	Newly reported																																		Previously reported
	Patient 23	Patient 1, 2, 25, 26, 27	Patient 31	Patient 24	Patient 17,18	Patient 16	Patient 19	Patient 4	Patient 5	Patient 5	Patient 28	Patient 6, 7, 31	Patient 36	Patient 11	Patient 10, 21, 22, 30	Patient 13	Patient 30	Patient 6,7	Patient 14	Patient 35	Patient 36	Patient 23	Patient 20	Patient 29	Patient 11	Patient 15	Patient 32,33,34	Patient 15	Patient 28	Patient 32,33,34	Patient 29	Patient 3	Patient 16	Patient 13	Patient 36, 37, 38, 40	Patient 8, 12. 31	Patient 39	Patient 9, 10, 19, 24, 36, 37, 38	Patient 44, 45	Patient 41, 42	Patient 40	Patient 39	Patient 34, 35	Patient 34, 35	Patient 32, 33	Patient 43
cDNA/Coding Sequence Change [NM_019023.5]	c.51G>A	c.82C>T	c.104dup	c.148C>T	c. 190C>T	c.231_232insT	c.237_239del	c.280G>A	c.374A>G	c.391+5G>C	c.493C>T	c.675_678del	c.678_679del	c.747-6C>G	c.820C>T	c.874delA	c.893C>T	c.1000dup	c.1105C>T	c.1228G>A	c.1229A>C	c.1324-1G>C	c.1413+2T>G	c.1678G>A	c.1711T>C	c.1713C>A	c.1780_1781del	c.1812-2A>G	c.1909-1G>A	c.1909-1G>T	c.1915T>C	c.2008delT	arr[GRCh37] 16q22.1(68,305,593-68,513,886)x1	deletion of exons 5-6	c.95G>C	c.322G>T	c.431_432 del	c.1056-1G>T	c.1074_1075delAG	c.1097G>A	c.1159A>G	c.1239_1246dupGCTCTCCG	c.1276-1G>A	c.1480T>C	c.1490 G>A	15,309bp deletion of transcription site
Protein Change [NP_001171753.1]	p.Trp17Ter	p.Gln28Ter	p.Tyr35Ter	p.Gln50Ter	p.Gln64Ter	p.Leu78PhefsTer24	p.Met81del	p.Glu94Lys	p.Glu125Gly	-	p.His165Tyr	p.Cys226ThrfsTer4	p.Cys226Ter	-	p.Arg274ter	p.Ile292SerfsTer45	p.Pro298Leu	p.Tyr334LeufsTer8	p.Gln369Ter	p.Asp410Asn	p.Asp410Ala	-	-	p.Glu560Lys	p.Cys571Arg	p.Cys671Ter	p.Leu594ValfsTer105	-	-	-	p.Cys639Arg	p.Tyr670MetfsTer27	-	-	p.Arg32Thr	p.Glu108Ter	p.Glu144ValfsTer3	-	p.Arg358SerfsTer9	p.Cys366Tyr	p.Arg387Gly	p.Val416GlyfsTer27	-	p.Trp494Arg	p.Arg497Gln	n/a
Exon or Intron (Number Position) [GRCh38/hg38]	exon 3 of 19 position 134 of 178	exon 3 of 19 position 165 of 178	exon 4 of 19 before position 10 of 37	exon 5 of 19 position 16 of 150	exon 5 of 19 position 58 of 150	exon 5 of 19 before position 102 of 150	exon 5 of 19 position 105-107 of 150	exon 5 of 19 position 148 of 150	exon 6 of 19 position 92 of 109	intron 6 of 18 position 5 of 8284	exon 7 of 19 position 102 of 113	exon 8 of 19 position 171-174 of 242	exon 8 of 19 position 174-175 of 242	intron 8 of 18 position 219 of 224	exon 9 of 19 position 74 of 181	exon 9 of 19 position 128 of 181	exon 9 of 19 position 147 of 181	exon 10 of 19 before position 74 of 128	exon 11 of 19 position 50 of 136	exon 12 of 19 position 37 of 84	exon 12 of 19 position 38 of 84	intron 13 of 18 position 663 of 663	intron 14 of 18 position 2 of 3816	exon 17 of 19 position 28 of 161	exon 17 of 19 position 61 of 161	exon 17 of 19 position 63 of 161	exon 17 of 19 position 130-131 of 161	intron 17 of 18 position 816 of 817	intron 18 of 18 position 256 of 256	intron 18 of 18 position 256 of 256	exon 19 of 19 position 7 of 1531	exon 19 of 19 position 100 of 1531	-	exon 5-6	exon 3 of 19 position 178 of 178	exon 6 of 19 position 40 of 109	exon 7 of 19 position 40-41 of 113	intron 10 of 18 position 342 of 342	exon 11 of 19 position 19-20 of 136	exon 11 of 19 position 42 of 136	exon 11 of 19 position 104 of 136	exon 12 of 19 before position 56 of 84	intron 12 of 18 position 336 of 336	exon 15 of 19 position 67 of 162	exon 15 of 19 position 77 of 162	n/a
Codon Change	TGG/TGA	CAG/TAG	TA TG/TAATG	CAA/TAA	CAG/TAG	-/T	TCAATG/TCG	GAG/AAG	GAG/GGG	-	CAT/TAT	GTCTGT/GT	TGTGA/TGA	-	CGA/TGA	ATC/TC	CCC/CTC	TAT/TTAT	CAG/TAG	GAT/AAT	GAT/GCT	-	-	GAA/AAA	TGC/CGC	TGC/TGA	CTG/G	-	-	-	TGC/CGC	TAT/AT	n/a	n/a	AGG/ACG	GAG/TAG	GAG/G	-	AGAGTC/AGTC	TGT/TAT	AGA/GGA	GTG/GGCTCTCCGTG	-	TGG/CGG	CGG/CAG	n/a
Variant Type	stop gained	stop gained	stop gained	stop gained	stop gained	frameshift variant	inframe deletion	Missense	Missense	splicing variant	Missense	frameshift variant	stop gained	splicing variant	stop gained	frameshift variant	Missense	frameshift variant	stop gained	Missense	Missense	splicing variant	splicing variant	Missense	Missense	stop gained	frameshift variant	splicing variant	splicing variant	splicing variant	Missense	frameshift variant	Indel	Indel	Missense	stop gained	frameshift variant	splicing variant	frameshift variant	Missense	Missense	frameshift variant	splicing variant	Missense	Missense	indel
Zygosity	Heterozygous	Homozygous	Heterozygous	Heterozygous	Homozygous	Heterozygous	Heterozygous	Homozygous	Homozygous	Homozygous	Heterozygous	Heterozygous	Heterozygous	Heterozygous	Heterozygous, Homozygous	Heterozygous	Heterozygous	Heterozygous	Homozygous	Homozygous	Heterozygous	Heterozygous	Homozygous	Heterozygous	Heterozygous	Heterozygous	Heterozygous	Heterozygous	Heterozygous	Heterozygous	Heterozygous	Homozygous	Heterozygous	Heterozygous	Heterozygous	Homozygous	Heterozygous	Homozygous, Heterozygous	Homozygous	Homozygous	Heterozygous	Heterozygous	Heterozygous	Heterozygous	Homozygous	Homozygous
dbSNP ID	rs1295361744	rs763719331	-	-	-	rs770132709	rs1461756216	rs749656743	-	-	-	rs773746102	-	rs1328582268	rs372375423	-	-	-	rs758354490	rs750193958	-	-	-	rs770892656	-	rs1251713297	-	-	-	-	rs138108105	-	n/a	n/a	rs149170494	rs1014959895	rs1567690011	rs201824659	rs763953657	-	rs762515973	rs1567721991	rs886039897	rs751670999	rs753756119	n/a
gnomAD v3.1.1 (Highest Subpopulation)	absent	6.573e-06	absent	absent	absent	6.567e-06	6.568e-06	absent	absent	absent	absent	absent	absent	6.572e-06	1.314e-05	absent	absent	absent	absent	absent	absent	absent	absent	absent	absent	absent	absent	absent	absent	absent	0.0001643	absent	n/a	n/a	1.971e-05	absent	absent	7.23e-05	absent	absent	6.568e-06	absent	absent	6.57e-06	3.285e-05	n/a
gnomAD v2.1.1 (Highest Subpopulation)	1.205e-05	8.068e-06	absent	absent	absent	7.958e-06	absent	1.194e-05	absent	absent	absent	0.000003978	absent	3.979e-06	0.00002784	absent	absent	absent	7.955e-06	1.853e-05	absent	absent	absent	0.00001647	absent	8.113e-06	6.59e-05	absent	absent	absent	0.0002211	absent	n/a	n/a	1.436e-05	1.591e-05	absent	6.743e-05	7.968e-06	absent	4.772e-05	absent	0.000003978	7.974e-06	3.197e-05	n/a
CADD_Phred	37	37	-	35	36	24.2	21.2	32	26.6	22.9	25	-	-	6.69	36	-	25	-	39	28.6	27.9	34	33	23.5	26.3	39	-	33	34	33	23.5	-	n/a	n/a	36	37	-	33	-	29.1	25.4	-	33	27.8	25	n/a
Polyphen-2	-	-	-	-	-	-	-	0.993 (probably damaging)	0.944 (probably damaging)	-	0.013 (benign)	-	-	-	-	-	0.999 (probably damaging)	-	-	0.999 (probably damaging)	0.999 (probably damaging)	-	-	0.57 (possibly damaging)	0.635 (possibly damaging)	-	-	-	-	-	0.554 (possibly damaging)	-	n/a	n/a	0.999 (probably damaging)	-	-	-	-	0.997(probably damaging)	0.999 (probably damaging)	-	-	0.913 (probably damaging)	0.988 (probably damaging)	n/a
SIFT	-	-	-	-	-	-	-	0 (deleterious)	0.03 (Deleterious)	-	0.41 (tolerated)	-	-	-	-	-	0 (deleterious)	-	-	0 (deleterious)	0 (deleterious)	-	-	0.04 (deleterious)	0.01 (deleterious)	-	-	-	-	-	0.01 (deleterious)	-	n/a	n/a	0 (deleterious)	-	-	-	-	0 (deleterious)	0 (deleterious)	-	-	0 (deleterious)	0 (deleterious)	n/a
Provean	-	-	-	-	-	-	-	-3.91	-4.86	-	-	-	-	-	-	-	-9.17	-	-			-	-	-1.64	-6.48	-	-	-	-	-	-4.03	-	n/a	n/a	-	-	-	-	-	-9.94	-6.24	-	-	-8.95	-1.49	n/a
MutationTaster	Disease causing	Disease causing	Disease causing	Disease causing	Disease causing	Disease causing	Disease causing	Disease causing	Disease causing	Disease causing	Disease causing	Disease causing	Disease causing	Disease causing	Disease causing	Disease causing	Disease causing	Disease causing	Disease causing	Disease causing	Disease causing	Disease causing	Disease causing	Disease causing	Disease causing	Disease causing	Disease causing	Disease causing	Disease causing	Disease causing	Disease causing	Disease causing	n/a	n/a	Disease causing	Disease causing	Disease causing	Disease causing	Disease causing	Disease causing	Disease causing	Disease causing	Disease causing	Disease causing	Disease causing	n/a
	Pathogenic	Pathogenic	Pathogenic	Pathogenic	Pathogenic	Pathogenic	VUS	VUS	VUS	VUS	VUS	Pathogenic	Pathogenic	VUS	Pathogenic	Pathogenic	VUS	Likely pathogenic	Pathogenic	VUS	VUS	Pathogenic	Pathogenic	VUS	VUS	Pathogenic	Likely Pathogenic	Pathogenic	Pathogenic	Pathogenic	VUS	Pathogenic	n/a	n/a	Pathogenic	Pathogenic	Pathogenic	Pathogenic	Pathogenic	Pathogenic	Pathogenic	Pathogenic	Pathogenic	Likely pathogenic	Pathogenic	n/a
	PVS1, PM2, PP3	PVS1, PM2, PP3	PVS1, PM2, PP3	PVS1, PM2, PP3	PVS1, PM2, PP3	PVS1, PM2, PP3	PM2, PM4, PP3	PM2, PP3,PP2	PM2, PP2, PP3	PM2, PM4, PP3	PM2, PP2, BP4	PVS1, PM2, PP3	PVS1, PM2, PP3	PM2, PM4, PP3	PVS1, PM2, PP3	PVS1, PM2, PP3	PM2, PP2, PP3	PVS1, PM2	PVS1, PM2, PP3	PM2, PP2, PP3	PM2, PP2, PP3	PVS1, PM2, PP3	PVS1, PM2, PP3	PM2, PM1, PP2, PP3	PM1, PM2, PP2, PP3	PVS1, PM2, PP3	PVS1, PM2	PVS1, PM2, PP3	PVS1, PM2, PP3	PVS1, PM2, PP3	PM1, PM2, PP2	PVS1, PM2, PP3	n/a	n/a	PVS1, PM2, PP3	PVS1, PM2, PP3	PVS1, PM2, PP3	PVS1, PM2, PP3	PVS1, PM2	PM2, PM1, PP2, PP3	PM1, PM2, PP2, PP3	PM1, PM2, PP2, PP3	PVS1, PM2, PP3	PS1, PM1, PM2, PP2, PP3	PM1, PM2, PP2	n/a
					VUS	12
					LP	3
					P	28
					Total	43
				Stopgained	10
				Frameshift	9
				Splicing	9
				Missense	14
				In frame	1
				Indels	3
				Total	46
